# Supplementary material for: Neomorphosis and heterochrony of skull shape in dog domestication
Source: Sci Rep. 2017 Oct 18;7:13443. doi: 10.1038/s41598-017-12582-2 (PMC5647425; doi:10.1038/s41598-017-12582-2)
Supplement: Supplementary file 2 — Supplementary Table S2 [file 41598_2017_12582_MOESM2_ESM.xlsx]

## Sheet: RawData
				Raw coordinates of landmarks
Collection-No.	Group/Breed	Dental age stage	Absolute age (days)	x1	y1	z1	x2	y2	z2	x3	y3	z3	x4	y4	z4	x5	y5	z5	x6	y6	z6	x7	y7	z7	x8	y8	z8	x9	y9	z9	x10	y10	z10	x11	y11	z11	x12	y12	z12	x13	y13	z13	x14	y14	z14	x15	y15	z15	x16
NMBE_1051227	Afghan hound	juvenile	35	-0.05155	-0.09385	0.09045	13.4727	-9.57955	1.97185	3.4799	11.9948	3.53075	12.9351	0.7569	13.1418	7.7499	9.8904	13.4148	24.9886	2.91095	14.9576	20.1421	11.7624	16.1959	32.5303	-2.60235	6.4439	19.5238	24.6601	6.4295	53.5793	-5.34145	0.51435	29.5292	41.445	1.2014	37.0376	1.19515	10.5927	24.6554	26.0303	10.783	59.1919	6.06495	20.5911	41.3478	39.9131	20.9134	68.3878
NMBE_1051226	Afghan hound	juvenile	35	-0.0967	-0.1405	-0.19305	12.7302	-9.5766	2.24535	4.2552	12.11	2.99825	12.6461	1.58775	12.5544	7.7537	10.0584	11.9785	23.8577	3.6275	14.7426	19.7315	11.4793	14.8586	30.4778	-3.10655	5.44155	18.9291	23.3541	5.2319	51.1692	-4.9854	-0.85175	29.2283	40.91	-0.63665	36.3087	1.63435	9.35315	24.3754	25.9541	9.10285	56.9066	4.824	18.7379	40.1335	40.0894	19.5066	66.8585
NMBE_1051192	Afghan hound	adult	319	0.334	-0.13785	0.4243	18.8579	-10.6088	3.8911	9.3933	20.61	3.8344	22.169	-0.86375	25.2996	15.2583	17.9799	24.0189	57.202	14.1471	30.2126	54.5956	25.3219	29.9083	71.101	1.2896	12.3714	55.562	43.6169	11.995	103.757	-1.3266	2.28615	81.5127	64.854	2.48825	92.9267	6.8859	17.8897	77.3986	52.6224	17.4248	121.782	12.9947	39.9943	103.05	64.8903	39.8424	152.858
NMBE_1051193	Afghan hound	adult	373	-0.85685	-0.29565	0.0859	21.7968	-9.5959	2.1318	11.9501	21.8595	2.97355	27.7854	1.22015	24.6738	21.646	19.4415	25.0116	58.2062	14.1637	27.2999	51.9718	25.1737	27.4252	74.9435	3.99615	5.6312	60.5668	44.8147	7.70095	110.845	2.26385	0.0917	87.4727	70.4078	2.95885	97.0451	12.2341	13.5525	82.5898	53.5108	14.3897	124.46	15.2744	36.2762	105.603	68.0527	38.4162	154.028
NMBE_1051191	Afghan hound	adult	1670	-0.2413	0.43225	-0.20045	21.5633	-9.50905	1.97915	8.9023	20.475	3.72135	21.9293	-0.83505	23.3336	15.2767	17.6056	22.0177	51.5249	13.0076	24.6441	47.9328	23.123	24.8931	70.2495	2.98465	6.8191	54.6737	43.0802	7.43825	102.08	0.5435	-1.1967	78.9882	66.037	0.43605	89.8576	9.97715	13.3643	74.961	51.5403	13.2708	118.352	14.3963	33.1213	97.9445	65.7382	34.376	149.108
NMBE_1051195	Afghan hound	adult	2659	-0.7214	-0.0877	0.1353	18.5206	-10.7701	0.4402	8.02495	17.9477	1.9855	20.6133	-4.35995	19.4681	12.4077	15.5882	19.4498	51.3472	10.7331	25.8944	45.334	20.2741	25.5473	65.8388	2.4805	8.9549	53.0127	36.8866	10.9146	98.6304	1.2994	2.29815	75.3976	58.8394	4.2781	83.077	9.3095	16.3605	70.1658	43.3931	17.4988	113.572	9.1494	32.2704	93.7921	63.6568	32.5055	136.861
NMBE_1051209	Afghan hound	adult	3853	-0.1865	-0.696	-0.35475	19.7801	-11.9207	-0.36075	8.42095	19.9435	-0.3046	20.1754	-3.2879	22.7557	11.7721	16.7797	20.7799	52.9491	10.271	28.5741	48.0111	23.6814	28.1226	75.2591	1.00115	8.4157	58.5538	44.242	8.9948	109.918	0.01135	2.9491	86.271	67.4445	3.60105	98.0547	9.5106	17.552	81.8163	52.7204	16.9763	124.528	9.4223	41.9162	101.56	69.396	40.1092	152.67
NMBE_1051194	Afghan hound	adult	4159	-1.62025	-0.32125	-0.01345	20.8752	-10.5765	3.1093	9.27525	20.3395	3.728	19.482	-2.0516	21.4344	13.5565	16.2411	21.4965	46.0952	9.46745	25.3137	43.9889	21.7092	26.0323	65.0561	0.77965	8.68575	51.2041	39.3781	10.762	97.9934	-0.96615	1.32215	76.9228	63.7835	3.3901	86.8288	6.9631	14.9312	72.0661	50.6972	15.9565	110.825	9.96925	38.4195	93.3624	64.6606	38.9322	141.996
NMBE_1051424	Akita	juvenile	12	-0.58	0.2604	-0.05485	7.3	-6.4888	1.5076	-0.92935	7.41745	1.1542	3.9293	0.35445	6.6288	0.50125	5.44585	6.7638	11.3996	0.93445	8.8169	6.31735	9.15415	8.95685	16.386	-3.6931	2.68835	4.04515	15.1743	2.28165	25.6624	-3.9791	-1.05235	7.00645	24.8272	-0.5526	15.654	-0.3359	2.1547	6.48475	14.3244	2.1048	28.0837	0.0701	11.3435	11.3487	25.1959	12.0543	26.225
NMBE_1051416	Akita	juvenile	24	-0.4896	0.25485	-0.1967	9.5727	-5.67235	3.28095	0.0911	10.677	3.1393	7.72545	0.92715	10.0002	3.38665	8.1554	10.4749	16.6432	5.4467	13.3836	12.1439	12.311	13.303	22.4611	-3.4242	4.42635	8.8288	20.7728	4.404	38.415	-6.2805	0.5206	14.7066	35.7821	-0.335	23.6011	-1.7803	6.7669	9.7604	20.6981	7.4471	37.9114	1.3798	19.4781	20.0913	32.3805	20.0448	43.1762
NMBE_1051418	Akita	juvenile	24	0.4122	-0.2228	-0.0267	11.8238	-7.71015	3.18055	0.42335	11.5297	2.7502	9.2016	1.28285	10.798	4.3694	8.8728	10.645	19.5058	6.08175	14.4766	14.6738	13.0346	13.8887	25.5462	-4.8108	5.69835	9.49215	22.2503	5.2195	42.7021	-6.08375	0.4908	15.4581	37.6593	0.59365	32.3334	-0.134867	7.73717	12.7461	21.9634	8.2464	42.5361	2.54865	19.959	22.5842	34.1847	19.5996	47.2544
NMBE_1051411	Akita	juvenile	na	-0.64755	-0.09775	0.2616	15.5768	-10.3766	-0.2412	3.03025	18.9596	1.48915	20.3187	1.49745	17.6688	13.8795	17.1169	18.2446	38.2961	9.06075	21.0688	32.8235	21.1573	20.067	51.6099	-0.60745	7.98505	33.0376	39.2449	7.34255	78.0977	-5.2129	1.96425	47.3762	63.3561	1.60065	63.2746	6.2074	13.6031	45.0755	44.31	12.7134	88.7757	15.1859	31.7528	67.5291	58.6125	31.6152	107.189
NMBE_1051368	Akita	adult	1373	-0.31985	-0.0968	-0.17895	16.2223	-13.6028	0.8036	-0.49385	22.3727	0.65495	21.2166	-1.5241	23.6953	11.0728	20.9204	24.6368	48.9858	14.1465	27.6648	39.4207	31.7739	25.984	59.4641	-1.51955	8.21385	35.3992	49.2582	7.0794	94.1462	-6.5394	-0.19225	54.5399	77.911	-0.87285	77.5772	7.21805	18.107	55.4785	56.8455	17.6171	104.976	14.0995	46.1907	77.5387	72.7768	45.9567	137.801
NMBE_1051367	Akita	adult	1497	-0.62325	-1.41145	0.11335	15.4984	-13.153	1.96445	0.6267	22.6019	4.2183	22.6367	0.46005	26.9523	14.2713	18.6138	27.0031	54.1038	17.266	29.2188	48.377	32.6287	28.433	60.8877	0.4522	6.78245	40.0157	47.1011	11.2351	95.6385	-3.172	4.03085	59.5622	75.931	5.71865	79.2756	10.5727	18.5497	59.1397	55.7067	18.331	107.048	15.0441	45.5194	81.5738	72.0751	46.1367	135.774
NMBE_1051370	Akita	adult	2197	-0.4548	-1.28415	0.28845	18.673	-12.9179	2.26	2.0633	21.0963	2.0247	19.6014	-2.55265	23.7246	9.9117	18.3078	24.0537	46.199	11.1151	30.1274	40.1413	25.6444	30.7304	57.7281	-3.55885	10.7758	36.6257	44.7836	11.4823	90.3177	-5.99305	7.58235	55.4066	71.0007	7.4612	76.3044	7.1858	20.9872	57.717	54.8005	19.7889	103.074	13.3284	45.9603	78.0986	68.3728	46.3413	121.477
IfHa_23968	Akita	adult	3285	0.0515	-0.0711	0.29115	19.1147	-8.69585	2.19345	6.45485	20.4368	3.71245	21.9199	-1.32375	23.0636	14.5559	16.0567	24.2052	54.076	16.2667	27.6814	50.4671	27.0907	27.8833	63.5677	2.78955	10.0967	45.1543	43.5422	11.1554	94.919	-0.92735	0.8748	63.133	71.0189	3.065	83.9566	10.0724	17.0736	63.5693	54.2805	17.5078	107.072	15.1196	42.7642	82.2301	67.8591	44.4482	137.469
IfHa_17056	Akita	adult	3701	0.21495	-0.16745	0.00175	19.3165	-8.98675	2.70045	7.3577	20.7883	3.85255	28.7786	1.49885	25.4985	21.3908	17.8489	25.7371	60.4701	17.9512	30.5555	52.6695	28.9491	29.6582	69.3091	3.98475	13.0344	52.8115	46.4408	14.177	104.837	-0.6409	5.24165	73.1517	75.1137	6.5062	91.0695	11.7274	17.1691	72.3359	57.326	17.5094	116.53	17.0526	43.0891	94.5221	73.865	44.6893	149.314
NMBE_1051374	Akita	adult	3731	-0.9119	-0.2318	-0.2084	16.9576	-11.097	-0.6276	0.43985	19.3346	1.96105	23.5733	-0.1855	24.8599	14.6151	19.9071	26.1235	53.2217	15.6873	26.8128	43.379	29.8944	27.3643	60.1649	2.348	7.80995	36.3599	46.0277	8.35685	91.2067	-2.70355	-1.29855	51.7366	75.1253	0.4263	76.8936	10.1707	13.5104	53.7917	55.775	14.7853	102.468	17.7708	39.8857	76.0114	71.5371	40.9926	132.053
NMBE_1051382	Akita	adult	4831	-0.2867	-0.03935	0.33495	17.3119	-12.6751	2.0596	2.53395	21.0985	2.2401	26.6114	4.49195	27.2865	18.7327	20.5923	26.2906	55.8795	15.488	26.4057	48.4565	31.2275	25.0389	64.1913	3.04045	10.5925	44.8344	48.4473	8.26245	99.868	-3.7071	3.4768	63.2527	75.2554	2.33195	83.0866	7.7643	18.8666	62.1028	56.2623	17.5769	110.871	19.1162	42.4829	87.6821	71.1226	42.8867	136.116
IfHa_16136	Akita	adult	na	0.0037	-0.01185	-0.0872	20.2846	-8.9774	1.5353	7.3102	20.496	2.99355	28.7406	1.5306	25.0292	21.1832	19.2416	25.4398	61.8075	19.3217	30.3351	55.6041	31.7554	29.6886	67.5513	2.60835	10.8519	48.7152	47.2898	10.5453	102.512	-1.6013	4.35455	70.3069	75.8361	4.7036	89.6947	10.6697	17.7654	69.174	59.2397	17.0151	116.056	14.5533	46.1825	91.4258	74.167	47.4884	146.643
IfHa_15452	Akita	adult	na	-0.0913	-0.09185	0.4128	19.4237	-7.62355	5.41425	8.31105	21.021	4.5716	22.257	0.0533	25.563	15.1708	18.0679	24.5615	50.1514	14.2698	29.943	45.4624	27.1429	29.6566	63.5655	2.7108	11.6835	47.7712	42.9502	11.7238	95.4637	-2.6797	6.20865	67.2141	68.9697	5.03765	83.6717	8.53095	18.3118	65.8869	53.3079	18.2323	108.961	14.6737	42.995	88.1285	66.0595	42.1583	135.294
IfHa_22335	Akita	adult	na	-0.0018	0.0473	-0.03305	16.4227	-8.5035	2.308	4.8267	18.4039	2.78335	21.4217	-0.2024	23.1114	13.6039	17.5837	23.1066	47.7329	14.2609	26.7095	42.895	26.5845	26.427	60.3608	3.90075	8.2313	43.8484	42.5874	9.34575	93.2276	-0.2408	1.0683	62.6632	70.157	2.94155	82.9335	11.2469	13.6704	63.4282	54.5119	14.6454	106.449	16.6284	37.0001	83.0436	68.9871	38.4076	130.08
IfHa_22182	Akita	adult	na	0.3485	-0.2353	0.64955	20.6294	-9.1946	2.72885	7.96255	21.3239	3.31835	26.489	0.57905	25.1964	18.3947	19.0046	25.5341	50.2274	12.9299	26.9243	44.4653	27.82	26.6294	61.5701	-0.35125	9.65415	41.7799	44.6391	9.8904	95.8384	-4.58305	3.95275	61.8987	72.9643	2.5977	78.9715	6.6979	15.8673	58.171	52.9186	15.2413	101.839	12.1862	45.7809	76.1025	68.2604	45.1457	126.403
NMBE_2	Archaeological dog	adult	na	-0.2871	-0.1891	0.37335	17.4042	-12.0757	0.4832	1.47445	18.7768	-0.78425	17.1542	0.541691	18.4133	9.93291	14.2293	16.6423	46.4875	12.0196	25.0705	40.5404	23.3164	24.4948	58.5431	-2.58805	6.2585	37.9287	41.0159	5.9003	89.1939	-7.0103	1.02495	57.4499	66.5452	1.15705	75.5345	4.73045	13.3191	55.9165	48.5149	12.7296	101.117	11.4997	37.3059	77.1963	62.3122	36.4881	122.783
NMBE_NoNr	Archaeological dog	adult	na	-0.70905	0.06795	0.8917	17.466	-10.6893	2.4889	4.10985	18.3089	1.6802	13.6337	-0.04455	16.1626	7.66615	12.5191	15.5442	33.7851	9.1581	20.2031	31.4248	18.1588	20.6654	49.3199	0.41285	9.83195	36.251	38.2818	7.23495	77.4656	-3.80565	3.12005	49.7251	55.5157	3.04555	61.9616	3.84125	12.8346	46.7544	40.6633	12.9862	81.4664	8.7321	35.8458	65.6851	53.3223	34.391	102.704
NMBE_00000A50	Archaeological dog	adult	na	0.6203	-0.0616	0.16545	17.6122	-8.99185	3.6882	2.0063	14.9893	3.22025	12.7431	-1.25515	17.6111	5.602	12.3569	17.4629	37.8873	10.9127	25.0189	32.6433	18.615	24.9464	50.6524	1.85355	12.1042	35.3969	34.4387	12.046	80.5145	-1.3569	6.79385	50.6859	56.3573	6.75495	64.5363	5.86205	15.4651	48.9517	41.7011	15.3778	89.5584	11.2779	38.6397	68.1778	56.5524	37.4719	107.93
NMBE_0000A.28	Archaeological dog	adult	na	-0.6033	0.0703	-0.149	16.685	-10.6654	1.98915	5.39355	18.3316	1.81395	13.7932	0.585811	16.6818	8.88335	13.0256	15.502	36.8957	10.1864	21.3768	33.9601	19.4709	21.0004	57.0389	3.1695	12.5402	41.9821	36.5235	10.8759	83.469	-2.57445	4.24555	56.7302	58.0311	2.59295	70.7853	5.9173	15.3344	54.9574	45.183	14.1757	94.0166	12.8197	37.6469	73.7436	59.4747	33.8599	115.627
NMBE_0000A.14	Archaeological dog	adult	na	0.23675	0.6019	-0.40585	18.8332	-9.79105	4.1081	6.40675	17.9776	3.7293	18.0953	0.80835	16.5842	11.3803	12.8652	15.6589	35.518	6.82555	20.733	31.2381	17.7054	20.6509	52.2664	-1.51465	10.8982	37.0339	35.3469	10.8779	78.8997	-4.4899	4.3252	53.5404	54.8265	3.2624	64.853	2.77555	14.3728	49.3511	40.8292	13.6271	86.133	9.4164	33.9721	70.4339	51.9571	33.0654	109.378
NMBE_0000A.22	Archaeological dog	adult	na	-0.67655	-0.12375	-0.2034	16.5027	-8.5275	3.4216	4.70545	15.6847	4.0557	13.9252	0.3578	16.7395	9.5823	11.011	15.4272	37.1084	10.1232	19.4684	34.7814	18.0809	20.0062	48.1322	0.5381	7.40085	34.9209	31.7474	7.16995	75.6528	-2.1046	2.88625	51.4286	52.1677	2.45285	62.4805	4.68385	13.0852	47.9579	40.0059	12.9727	85.6076	11.2232	29.9972	69.0533	50.8225	29.408	105.898
NMBE_1052132	Australian dingo	juvenile	20	-0.5224	0.4237	0.20825	8.00165	-6.1817	1.4333	0.86635	8.3758	2.7072	4.34935	-0.3499	8.6598	1.04245	5.5615	8.1184	12.7307	0.00045	10.9016	7.41755	7.00165	11.3864	18.6053	-4.0455	5.40415	7.8995	16.5185	4.3645	33.2652	-3.79885	1.33515	15.489	28.7485	0.6102	19.5989	-0.38015	5.4256	10.4443	15.6655	4.66125	31.3463	-0.66885	15.9894	17.073	26.95	15.914	33.5268
IfHa_7576	Australian dingo	juvenile	na	0.0706	0.00975	0.03295	7.76965	-5.8711	2.29715	0.07135	12.3074	3.0407	4.4405	2.40955	10.3998	0.8823	9.816	10.0351	12.5206	3.3814	12.638	9.0741	10.3138	12.3175	22.0032	-2.81155	6.066	11.1707	21.0733	5.87805	37.6822	-3.9992	2.1126	18.6979	36.2499	0.95505	21.2015	1.5867	8.99245	10.478	21.9574	7.46495	34.9757	2.1312	18.2542	21.7286	34.2047	16.9292	40.9092
NRM_A0589002	Australian dingo	juvenile	na	0.0132	0.1098	0.0539	13.4041	-6.2654	1.5151	5.335	14.7032	1.8756	17.7325	0.4381	17.1322	12.8541	12.0697	16.815	33.8491	9.1824	19.6264	30.4862	16.9788	19.757	43.1286	0.6594	8.9577	31.5136	29.3525	9.9152	68.4212	-4.7348	3.4322	45.778	51.8371	3.5697	55.2521	4.0652	13.0137	42.4697	35.8457	13.4068	76.5729	11.9634	28.1017	63.0888	44.3545	28.5132	99.5609
NRM_A0599001	Australian dingo	juvenile	na	0.106	-0.0754	-0.3302	14.0516	-7.0566	2.0498	4.9113	15.1188	3.238	19.2258	2.182	16.8831	15.1594	12.901	17.0025	33.2244	10.1782	20.0149	29.9865	17.9151	20.0049	43.5676	1.3847	9.2238	31.2003	31.5363	9.7177	69.5045	-4.7205	3.2654	45.2938	54.3664	4.3161	54.3582	5.2391	13.1882	41.2087	37.0168	13.4628	76.0441	12.179	29.9912	63.027	46.4421	30.2001	97.6944
NRM_A0609678	Australian dingo	juvenile	na	-0.0167	-0.0531	0.0926	18.6112	-7.9942	6.15	9.2956	17.3666	3.3523	23.0833	0.1238	22.132	18.2693	14.8503	21.4905	50.6959	13.6099	24.7203	46.3984	23.3116	24.0547	61.2007	1.9229	11.9368	46.8535	37.1093	9.6806	93.8327	-3.1891	4.6581	68.4236	63.2629	1.042	82.0009	6.8915	15.8098	65.1012	48.7806	14.077	106.782	15.8415	37.4138	89.6282	61.3739	34.9865	134.562
NRM_A0609679	Australian dingo	juvenile	na	0.0348	0.0981	0.0187	19.4896	-6.8558	5.3214	9.7084	18.4003	4.427	21.9154	0.2465	20.2267	21.1501	16.2773	20.1421	48.2933	12.7933	24.072	45.4699	22.7679	23.8108	61.6831	3.304	9.5406	49.0831	37.8406	7.9756	93.0527	-2.1963	3.4123	69.4604	61.8753	0.778	81.6011	6.8771	15.4338	67.0928	47.2607	13.1564	107.448	17.3302	34.0329	91.3791	57.5037	31.9874	136.579
NMBE_1052129	Australian dingo	adult	1431	0.08915	-0.32615	0.0812	16.4872	-11.6576	1.7873	6.25525	19.0238	2.6606	22.5788	-0.3074	23.9043	11.7388	15.5412	22.8612	48.3	12.6401	26.7707	41.8925	22.8698	26.1697	58.8556	-0.8304	12.738	44.0547	40.4609	12.9656	91.5547	-4.872	4.62315	65.5169	66.8006	5.9057	77.6549	5.91515	18.8183	61.0733	49.1444	18.0468	104.285	11.4053	39.7544	84.9866	62.3551	40.9411	130.352
NMBE_1052130	Australian dingo	adult	4847	-1.1038	0.2808	-0.1182	16.3714	-10.0242	1.9731	5.98105	17.5118	3.00875	18.5572	-0.7274	21.7882	13.5718	14.2652	22.0691	48.7334	11.0008	26.6961	45.9616	22.3047	27.6196	63.2226	1.4617	13.2481	48.1343	38.4102	12.8733	98.0237	-2.97505	6.85735	73.6454	64.8161	7.8579	80.1184	4.70495	18.7823	63.8338	47.6521	19.4117	102.527	8.82525	41.5804	85.9849	57.7458	42.8782	137.303
NMBE_1052131	Australian dingo	adult	na	0.1891	0.2686	0.11945	17.6166	-9.6309	3.7331	7.901	18.903	5.78955	18.868	-0.8982	19.514	14.6134	14.1748	20.1564	42.5585	7.65135	22.7615	38.6074	20.8063	22.6856	59.28	-0.8526	8.1623	46.7126	39.0611	9.58255	92.681	-3.98115	-0.8739	69.4504	64.3098	1.83315	79.0722	6.28995	14.2801	65.698	46.7502	15.06	105.606	11.6302	34.8106	89.9356	57.8614	36.6021	133.978
NRM_A0583527	Australian dingo	adult	na	0.0673	0.2795	-0.2914	16.6966	-7.4811	3.6924	7.462	16.0828	3.3954	20.2753	-0.9277	16.1666	15.6636	13.7872	18.3104	45.7329	10.8926	23.033	41.6371	20.8109	23.0528	59.2081	1.9471	9.2562	47.1334	36.5854	9.487	92.134	-1.0175	1.8005	69.6819	59.2802	2.2369	79.9427	5.8891	14.9116	64.6266	45.8103	15.7955	105.786	13.0881	36.2501	88.6887	57.5791	36.391	131.135
NRM_A0583526	Australian dingo	adult	na	-0.2726	-0.1543	0.2708	16.434	-7.1574	3.0654	6.4288	16.3512	2.5832	19.7766	-1.393	19.4103	12.4308	14.212	19.888	47.337	12.3091	25.7694	42.1478	22.8784	25.718	59.5022	3.6319	10.0735	45.4793	36.8369	10.1604	93.0462	-0.6502	4.3259	67.5569	61.4484	4.1945	81.9478	7.4034	17.4742	65.7878	48.8453	17.6316	108.357	15.494	37.9314	90.8275	61.3713	39.0645	136.661
NRM_A0589515	Australian dingo	adult	na	0.1413	0.2539	-0.138	17.981	-7.6679	1.1311	7.3521	18.03	2.7379	21.5322	-1.4702	20.2916	15.2691	14.7508	21.1442	49.6244	12.896	22.8288	43.7555	23.3196	22.8031	60.6393	2.3021	7.685	46.0511	40.1286	7.3647	94.2714	-2.2015	1.1976	68.3426	67.2718	2.5393	80.045	6.3313	13.1569	63.3845	50.0373	13.5926	104.007	12.6402	37.2803	85.006	61.9929	38.4114	133.856
NRM_A0595122	Australian dingo	adult	na	0.1217	0.0613	-0.602	18.834	-8.0982	3.3762	7.8995	18.1098	2.7284	22.6514	0.4445	22.2791	16.3592	15.9039	21.2836	49.691	12.2867	27.6882	46.0402	24.7468	27.7699	66.0052	5.088	9.2275	52.4261	41.1096	10.3806	99.2902	1.433	4.409	74.4739	65.5809	4.2786	88.2815	8.7946	18.6744	72.3137	51.8864	18.0462	115.121	13.7617	40.9126	95.8073	66.2211	40.6485	143.415
NMBE_1050700	German shepherd	juvenile	82	-0.4027	0.24515	-0.1661	16.3939	-10.2705	3.38585	3.7562	16.3583	4.19165	17.4319	-0.9735	19.7892	11.9787	14.6646	19.9614	34.1451	7.3737	21.1335	29.941	17.7868	21.321	48.5817	-0.77935	9.53395	33.9639	34.2467	9.53225	74.1619	-7.67995	0.7036	47.9992	56.243	2.91825	59.5535	3.0374	12.248	45.7116	38.885	12.1479	84.8476	11.1544	30.7149	69.0461	50.7522	29.1757	108.717
NMBE_1050694	German shepherd	juvenile	123	-1.19765	0.0138	-0.46595	22.3133	-12.2057	3.7811	7.8268	22.9538	3.5902	22.1741	1.4278	24.7402	15.6219	18.1392	23.6624	46.6244	10.5796	27.5984	41.8214	24.6362	26.9569	65.1908	0.48285	13.3192	48.1571	43.2444	11.7773	94.3442	-3.66135	3.40535	67.439	66.1917	1.29795	82.8128	8.47145	17.21	66.5111	50.84	15.398	113.339	16.5032	37.4307	94.445	65.5303	36.18	138.778
NMBE_1052335	German shepherd	adult	2027	-0.1756	-0.28215	0.5153	20.8974	-13.5479	3.96185	7.2189	25.0444	5.3816	26.2237	-1.15865	29.9657	15.8915	20.7957	29.4459	61.639	15.7345	32.3533	54.2234	28.9322	33.5275	73.7347	-0.4529	11.9092	54.2114	47.6229	13.1195	106.447	-4.20125	2.86975	76.0042	71.9501	5.5244	95.6623	10.5681	20.7906	77.1553	56.8608	21.8837	129.101	15.472	40.989	106.376	74.2634	42.2753	158.472
NRM_1050686	German shepherd	adult	4379	-0.08235	0.10005	-0.0936	20.7919	-12.0554	2.057	9.2999	23.2396	1.6785	25.8142	0.72295	23.7351	19.1297	19.7571	23.9285	61.0253	14.9284	28.2646	54.0278	28.3475	27.7425	74.2083	3.4042	10.2819	56.3458	45.661	6.73715	107.168	-0.673	4.09475	81.6527	67.1658	4.34665	93.9339	9.9239	20.6436	79.238	53.4553	18.8984	125.896	13.329	38.9273	104.93	68.9463	40.5607	156.282
NMBE_1062861	German shepherd	adult	5071	-0.54175	-0.06325	-0.2829	20.7539	-14.2559	1.86145	11.0975	25.0779	6.4021	23.9056	-1.70105	28.1182	16.2332	19.3074	26.993	58.2686	14.5419	32.867	56.1908	28.1688	33.1031	70.6667	-0.7589	9.81395	54.2191	44.298	12.9629	109.153	-3.15995	5.0364	79.9876	73.1162	5.7755	97.1276	8.95025	21.1045	78.2386	58.1746	20.5896	129.988	14.0452	37.6727	106.975	74.6822	36.5329	150.057
IfHa_20383	German shepherd	adult	na	0.9225	0.54665	-0.5788	22.3896	-15.1078	1.68405	9.2886	25.8284	5.65165	27.5815	-5.00035	25.0114	18.2647	19.3746	27.4104	55.8663	10.8057	28.3607	51.3894	25.1512	28.8001	75.0546	-0.05355	11.3514	57.9481	46.0235	13.945	106.829	-2.1805	0.46085	77.8046	71.3449	3.221	95.796	8.1047	18.6639	78.212	56.8976	20.7517	128.315	13.3298	40.2861	103.958	74.8062	41.1724	152.275
IfHa_79	German shepherd	adult	na	-0.0694	-0.08865	1.0068	22.4007	-10.8697	4.4859	12.1448	21.3055	5.1855	25.199	-1.92945	25.4321	18.0957	16.7786	24.8838	56.4405	11.3855	27.5951	50.0299	23.9028	29.2872	71.6611	1.174	8.1515	57.9696	40.7377	10.3232	105.31	-2.89795	2.30495	82.8364	65.7092	2.9025	98.7712	8.4647	15.6707	84.0386	53.51	15.6633	125.386	16.4995	39.1091	109.908	63.0635	38.9626	152.712
IfHa_2026	German shepherd	adult	na	0.0269	0.28425	-0.3302	19.455	-13.4253	2.55565	8.2629	20.6889	2.65585	20.6629	0.0766	21.1751	13.2032	16.459	20.5745	46.7672	11.7613	25.7292	43.4032	22.658	25.475	64.1003	-0.3543	10.4932	47.6084	40.9935	10.8048	96.7225	-2.92395	4.06905	71.9132	65.3417	3.4692	85.7726	7.9676	18.42	69.5678	51.9826	18.2295	115.056	16.0179	36.5869	97.6032	65.096	36.3979	141.262
IfHa_2467	German shepherd	adult	na	0.33085	0.19495	-0.0381	18.629	-10.8471	5.036	9.8225	25.737	7.23095	24.5295	-2.2707	25.6244	18.0103	19.897	27.0204	53.0379	15.2545	29.7769	50.2152	27.5058	30.3642	68.7849	1.53875	10.8065	55.6872	45.9074	13.2985	100.192	-2.0823	2.32485	76.0918	71.683	3.60495	89.7144	10.6159	18.3139	74.7318	56.7381	18.7183	119.537	16.9662	39.5559	103.219	71.7348	39.4179	148.478
IfHa_21874	German shepherd	adult	na	-0.2006	0.07455	-0.15475	22.9215	-13.448	5.2201	11.1315	25.5603	6.43465	26.6499	-1.33905	29.3686	19.1248	22.1851	29.2352	63.6901	16.383	31.0888	57.1855	28.5599	31.2309	77.5227	1.38595	12.622	61.6673	48.7875	12.4404	108.351	-3.08785	3.97035	80.5005	71.1788	4.00995	98.4135	10.9263	19.4101	81.7092	56.9832	19.271	132.892	12.548	38.7946	112.397	77.1252	36.9496	161.499
IfHa_21837	German shepherd	adult	na	0.0866	-0.0377	-0.48405	23.0763	-15.9748	4.4801	8.98635	26.1299	4.8755	25.7664	-2.759	28.1464	17.2958	21.2715	28.8989	60.2788	13.1291	33.4055	54.3802	26.8538	33.8462	76.7518	0.05905	13.9865	59.8526	48.1489	16.1852	110	-4.8496	6.3897	81.0953	72.4806	7.07715	97.3377	9.30645	20.8733	80.739	57.8503	22.1359	127.432	15.8794	41.5891	107.425	72.0897	41.5703	153.027
NMBE_1050690	German shepherd	adult	na	-0.63395	0.40655	0.23775	25.5465	-13.0876	2.0308	7.9173	25.5706	2.3128	26.3403	-1.82045	28.3112	14.8262	23.7539	27.1244	62.7567	17.9674	31.3656	58.5927	32.083	31.815	76.0806	-0.96255	10.655	56.6272	49.1056	12.9738	107.228	-4.7971	-2.01565	77.805	74.8744	-1.20155	96.1012	9.03685	21.6158	78.5076	57.3787	20.9594	130.382	14.2074	42.6773	104.752	77.4362	45.0928	152.196
IfHa_25513	New Guinea Singing dog	juvenile	na	-0.1155	-0.53715	-0.03715	12.825	-8.80125	1.264	2.7028	18.6577	1.38695	14.5436	1.72582	16.3248	11.0223	13.798	16.1878	35.4948	10.685	19.8709	30.5125	20.5846	19.4993	47.689	0.973	6.92615	34.2653	35.855	7.6327	74.514	-1.9411	2.0206	46.7525	59.0016	2.03885	60.1788	8.053	12.2794	43.8239	43.3135	11.8248	80.9894	15.4467	31.6157	64.7315	53.9533	31.3054	101.476
IfHa_23626	New Guinea Singing dog	adult	280	0.3853	0.78195	0.2049	16.4841	-10.9538	0.3111	3.54305	16.5663	1.48545	15.8958	1.87005	15.5263	9.4465	15.0712	15.7183	38.7356	9.86575	19.5857	31.5347	20.3749	19.2677	49.8747	0.54555	5.5144	33.5625	35.752	5.3215	75.8588	-1.76305	-1.2156	48.5394	56.4552	-0.3685	62.0487	5.88115	11.1879	45.1912	43.013	11.0097	83.6121	13.8628	31.2503	64.8608	53.7099	31.8956	104.797
IfHa_26202	New Guinea Singing dog	adult	na	-0.3804	0.4366	0.02555	15.6468	-11.1936	1.44275	3.69695	18.1722	2.88215	13.8401	1.4318	16.5443	8.7868	13.5218	16.2831	37.2329	8.98025	21.9645	33.7248	20.0456	21.7195	50.4162	0.51845	8.6022	34.5519	36.354	8.6521	77.3083	-1.56925	2.27105	48.6283	57.0984	2.00045	63.52	6.7325	14.1645	46.257	43.5664	13.4284	84.0457	12.9951	33.6155	64.9211	54.6028	33.8749	106.08
IfHa_24892	New Guinea Singing dog	adult	na	0.03325	-0.3744	0.75085	18.4654	-11.5229	1.865	4.31415	17.9495	3.3666	17.8443	0.52655	20.0848	10.2294	14.868	19.9855	44.6985	10.8042	24.3932	40.0735	21.5801	24.2123	57.0465	0.55835	9.2813	39.0962	38.8141	9.97465	86.2939	-1.6234	1.22805	52.1677	63.687	2.1499	70.7799	7.88215	14.5389	50.5998	46.0367	12.5432	92.9404	16.5294	34.2938	73.6816	56.8854	35.8538	114.238
IfHa_26201	New Guinea Singing dog	adult	na	0.08935	0.52215	0.2612	16.2109	-10.1402	1.129	2.5229	16.5033	1.605	15.5229	2.05525	16.932	8.60935	15.0806	16.9639	38.9252	12.2114	21.9639	34.2471	21.9508	21.8679	49.4473	2.51755	8.02465	33.6606	36.0463	6.83025	78.8068	-0.5773	1.56965	47.5738	59.2411	1.80235	62.466	8.82575	14.0242	45.7848	44.5996	13.4237	82.6589	15.6271	34.1504	63.4952	55.842	33.9301	105.643
IfHa_26203	New Guinea Singing dog	adult	na	-0.1295	0.3044	0.05265	15.0794	-9.2239	0.4023	2.10355	17.5559	2.0799	13.3452	2.49935	17.6277	8.07545	15.1954	17.2481	37.8445	11.3979	22.9308	34.4235	23.8154	23.4221	49.7565	2.16635	9.09515	33.7595	37.2273	9.48965	78.5717	-0.40375	2.7413	48.0864	60.777	2.62405	61.798	7.866	14.2149	44.4881	45.0849	14.4209	84.6097	14.2419	34.7918	65.065	58.2076	35.384	108.297
IfHa_33496	New Guinea Singing dog	adult	na	0.48825	0.40405	-0.12785	15.2285	-9.0384	-0.2495	3.19	16.0737	0.7657	16.5871	1.7372	16.8416	10.299	14.7448	17.0539	38.1967	12.9878	21.9702	32.6906	21.2453	20.8886	51.0833	2.51	7.7897	33.7824	37.3738	8.54295	78.995	1.30315	1.8308	49.2375	60.4596	1.719	64.5335	9.27085	13.7616	47.0808	46.2827	12.9307	86.8115	16.9781	34.3755	66.6445	58.492	34.6843	107.269
IfHa_32560	New Guinea Singing dog	adult	na	-0.4723	-0.7182	0.668	14.0925	-10.6912	-0.20165	1.79235	18.4488	2.6739	14.6449	3.44605	18.6264	8.4478	15.555	18.771	38.0251	13.4549	21.7633	34.7249	23.3166	22.1434	50.6441	2.70435	6.25175	32.9598	40.0416	6.5843	79.4544	1.4949	1.27095	48.6829	63.5893	2.13275	64.6873	11.3166	13.3221	47.0053	48.1842	13.0634	85.5949	18.2997	32.8276	66.5858	59.5592	33.7507	105.627
IfHa_33465	New Guinea Singing dog	adult	na	0.52885	-0.3675	-0.59125	12.68	-12.9154	-3.80535	-0.23845	17.0837	-2.60635	15.3879	0.54105	16.2984	8.5289	15.359	15.5434	34.3402	10.9584	21.0939	33.355	22.5177	21.6121	53.0185	0.2354	7.53695	37.9011	39.8441	5.8242	82.8801	-0.68035	2.0059	53.2643	64.3914	1.91555	68.3163	9.78835	13.4698	50.8755	48.0501	12.225	88.4888	14.0084	38.3815	67.8256	61.1461	37.1203	113.218
NMBE_1052568	Pointing dog	juvenile	na	0.3961	0.0683	0.2406	17.6051	-11.3348	1.63445	5.962	17.794	2.3237	19.6505	-0.4779	16.3732	14.5411	13.5593	17.1842	37.0007	7.292	20.0132	34.0481	18.3348	19.7131	50.2363	-2.1993	8.3216	36.1826	34.3702	8.4956	78.4738	-6.5971	1.66935	53.6568	56.6394	1.712	65.0516	3.5484	11.9743	50.4173	40.7248	11.8993	88.9423	11.0945	32.1816	73.8811	51.3142	32.3698	113.866
NMBE_1052569	Pointing dog	juvenile	na	0.12705	-0.0837	-0.00035	13.9829	-11.3027	0.14045	1.9542	16.1559	0.9843	17.3102	2.1188	14.3837	13.5848	12.5389	14.3401	30.0988	6.45355	18.0047	26.063	16.8943	18.3469	43.7097	-2.6138	9.3923	28.7213	32.8988	9.96475	67.5971	-8.5022	2.91295	41.6098	54.2693	3.40055	55.8521	2.38694	12.7733	41.0622	38.9004	12.8583	77.3203	9.1428	32.0847	60.7957	49.1952	32.0523	98.0953
NMBE_1052565	Pointing dog	juvenile	na	-0.085	-0.0184	0.10985	15.7949	-11.8018	2.61735	4.8262	19.0085	2.96065	17.0737	0.6697	16.732	11.7296	13.9686	15.8984	39.0035	10.0581	21.5352	34.0226	20.8224	20.7244	49.9404	-2.0412	9.4925	34.8537	35.5151	9.15585	79.6928	-4.4817	3.28015	54.7285	58.243	2.6989	64.5751	4.4769	13.8826	50.1018	42.9167	13.0576	86.2223	10.7382	33.9592	68.7536	52.2478	33.4927	108.777
NMBE_1052564	Pointing dog	juvenile	na	0.44945	0.08585	0.26765	17.7053	-12.674	-0.4477	4.2805	21.0652	1.1803	22.7721	-0.57965	18.8989	14.411	16.7039	18.7501	46.0633	12.3125	22.3943	41.818	22.9051	22.7678	58.9076	-0.9229	7.70825	43.0493	41.7767	7.6008	91.9622	-4.0427	0.4684	62.8995	65.9086	0.6903	74.9725	6.58395	12.6903	58.8467	46.9839	13.0163	101.236	11.2467	34.1418	82.2778	61.6653	32.7025	127.792
NMBE_1052566	Pointing dog	adult	na	0.09735	0.0145	0.37535	20.5505	-10.5442	4.40505	3.82315	20.9025	3.2877	22.4978	2.3212	20.7257	15.1567	16.6932	21.3432	41.3561	11.0765	23.4349	37.3997	23.3098	23.5821	57.4305	0.6765	9.28065	38.8995	39.7073	10.0713	88.6146	-2.51465	5.43795	54.9276	64.7015	3.5237	72.2401	8.07075	17.9296	54.6444	48.115	17.8846	98.3567	16.265	38.5872	77.9117	59.9522	38.4282	132.408
NMBE_1052567	Pointing dog	adult	na	0.1785	-0.0036	-0.0968	16.7783	-12.7497	3.2785	1.77015	19.3717	2.3527	17.5561	-0.4722	21.2621	9.6776	16.2704	19.8731	44.3389	11.142	26.1842	38.9415	23.7538	25.635	58.1644	-1.857	10.5613	41.08	40.7466	9.17035	88.8235	-5.36135	3.34315	60.7368	63.8377	2.0939	74.6642	4.64805	16.7435	56.5395	48.3348	15.409	101.077	6.662	42.9462	76.2661	65.7024	41.6489	121.049
NMBE_1052555	Pointing dog	adult	na	0.1189	0.10425	0.0169	17.9075	-13.4457	-0.50485	2.9563	18.8361	1.2132	23.2266	-3.62375	20.4228	14.4995	17.0823	21.6712	46.8909	9.57835	25.4013	41.5098	20.6054	26.0906	62.6793	-1.65555	10.1966	47.2097	41.5334	10.2454	94.7479	-6.73485	3.5808	66.5371	64.2124	4.40685	80.7484	4.9243	15.199	64.9214	46.7492	14.6013	104.223	6.8002	42.2969	84.056	60.7649	43.1217	130.902
NMBE_1052549	Pointing dog	adult	na	0.06875	-0.1512	0.0239	22.6554	-12.8803	4.64105	5.28995	22.8477	3.7655	27.2406	1.7601	26.736	17.6324	20.2327	26.3274	59.7049	17.9595	28.2179	53.0757	29.2438	28.85	69.8492	2.93335	12.425	50.4519	47.3787	12.4824	100.532	-1.79135	4.48015	68.9694	72.5879	3.54145	87.573	10.8422	15.8825	69.272	56.5197	16.1241	112.652	12.2868	42.1392	87.9393	72.5105	42.9691	139.109
ZMZH_20201	Wolf	juvenile	13	31.7682	27.4038	4.136	23.1761	29.3742	11.3353	39.772	26.7826	12.0111	28.2188	35.574	13.0893	36.5403	35.0057	13.9888	27.8074	37.315	27.7318	34.298	36.5015	28.5402	18.4081	30.4057	25.3769	42.307	27.4359	27.3899	7.62639	23.5306	39.4219	48.3438	17.5739	43.739	18.3156	32.0523	32.0959	42.7789	27.6369	34.5873	13.3326	38.7042	47.2768	46.199	34.457	48.1986	30.6579
DH_CCL2	Wolf	juvenile	27	17.5529	-217.048	-1297.35	11.53	-205.92	-1289.29	4.05739	-220.723	-1301.76	3.17395	-212.819	-1284.75	-0.436947	-220.154	-1291.7	-8.00034	-208.49	-1284.8	-12.1505	-214.277	-1290.71	-2.9744	-193.221	-1287.78	-14.1709	-214.148	-1306.68	-10.7372	-173.708	-1287.28	-30.1884	-212.593	-1319.24	-11.1885	-189.957	-1286.75	-21.9601	-211.744	-1304.96	-29.0269	-185.594	-1278.58	-39.4354	-210.145	-1297.56	-61.742
DH_CLL4	Wolf	juvenile	27	-5.02567	-125.069	-1417.93	-11.1097	-117.199	-1405.55	1.79037	-134.653	-1408.67	-1.0937	-117.689	-1400.68	5.47275	-126.983	-1401.53	-2.69338	-121.616	-1386.37	3.19223	-129.452	-1388.08	-17.7948	-118.766	-1386.93	0.336647	-145.243	-1390.95	-36.0618	-118.766	-1371.45	-1.71052	-164.861	-1379.47	-20.1376	-120.782	-1377.73	-0.505114	-147.526	-1382.37	-19.4056	-120.832	-1357.51	3.50829	-150.3	-1362.58	-5.16495
DH_CLL5	Wolf	juvenile	27	-45.8469	-237.037	-1312.35	-43.8059	-224.388	-1303.46	-46.1721	-228.851	-1324.71	-52.2042	-219.611	-1308.89	-53.4186	-221.395	-1320.18	-49.2735	-205.696	-1313.34	-50.8598	-208.781	-1322	-37.4353	-206.567	-1303.56	-40.0737	-212.689	-1333.67	-22.2024	-190.521	-1295.15	-28.5168	-201.137	-1350.96	-33.9793	-196.563	-1304.75	-38.2473	-203.156	-1336.1	-35.8584	-176.564	-1307.69	-39.8009	-182.6	-1342.11	-36.4466
NRM_20055013	Wolf	juvenile	na	0.4562	-0.1564	0.01	22.0448	-9.9468	4.9975	8.7538	21.9069	3.2527	27.2397	-0.0607	23.8856	19.5574	19.3697	23.8942	63.2772	17.6916	30.4677	59.4493	30.4911	30.5505	73.2338	1.2912	9.5713	55.2138	48.0152	8.8624	111.113	-3.8082	1.4279	80.7468	77.3108	0.4765	98.0448	9.1488	19.1584	79.146	59.4519	18.4318	126.215	18.3876	38.5496	107.567	72.3575	38.3417	161.514
NRM_20095467	Wolf	juvenile	na	-0.4721	-0.7227	0.8096	21.4467	-10.0637	5.2348	8.7464	22.1365	5.2755	25.4354	0.2146	24.1637	19.3385	17.9592	25.3651	59.516	14.6151	33.3339	55.7715	30.1752	34.249	69.6784	0.7714	13.7519	53.1883	46.9967	14.4228	105.565	-3.6351	3.8487	76.4445	72.9372	4.9117	94.8122	7.4694	22.2561	75.7585	57.6876	22.8419	122.613	14.2617	42.0003	100.298	70.265	42.4773	152.225
NRM_20115479	Wolf	juvenile	na	-0.4464	-0.1974	0.7195	18.737	-9.0592	2.8085	7.4649	19.3481	2.1639	23.9851	0.7266	23.0975	18.0648	15.834	23.0167	50.0356	14.1627	28.2334	47.0387	25.0429	28.6334	59.1735	1.6958	13.5225	43.767	40.0487	11.6954	92.3813	-5.1129	5.0109	63.6256	67.0643	4.4888	79.1703	6.8658	20.2185	62.7192	49.488	20.3574	105.147	15.2379	36.1684	87.0146	62.311	36.7208	132.473
NRM_20125002	Wolf	juvenile	na	-0.1587	-0.1145	0.0591	24.2726	-11.1732	4.9109	11.0028	23.1009	4.2518	27.0715	-1.5653	25.8436	20.2149	18.0128	25.6199	65.0288	14.5441	35.0697	56.8051	27.4376	34.7439	77.1039	-0.9193	13.6161	58.0036	48.2495	13.9648	116.132	-4.6942	5.0692	85.5959	75.8014	5.6491	102.197	6.5545	25.0726	83.5503	58.3214	23.8992	131.802	15.497	46.0746	111.145	69.8521	45.678	165.652
NRM_20125481	Wolf	juvenile	na	0.3426	0.1398	-0.4929	23.6832	-9.543	3.8847	11.7148	23.6479	5.1045	26.8529	0.2124	20.1559	19.7206	19.2349	20.4665	63.9649	16.2963	30.9932	57.3934	30.0027	29.4897	72.8837	1.4233	10.4318	55.303	47.5519	9.9221	111.356	-2.0107	3.0314	82.011	74.9095	2.6575	97.5123	7.7466	20.1867	78.8236	57.9637	19.8109	121.736	16.2092	41.4184	103.846	69.452	41.1614	152.927
NRM_20135041	Wolf	juvenile	na	-0.1	-0.5302	0.4044	21.5992	-10.1948	3.9301	9.6192	21.6087	4.307	24.95	-2.2073	23.0871	18.3554	16.6803	24.1284	58.0971	15.1574	31.9972	54.6463	26.6158	32.0818	69.6325	1.1293	12.1839	52.6336	44.725	11.5359	107.082	-2.3989	5.5472	76.7419	71.9352	5.7515	95.1674	8.4792	22.5616	75.9728	56.7832	21.384	122.929	16.1713	41.883	100.569	69.8256	42.3695	156.287
NRM_20135139	Wolf	juvenile	na	-0.3894	-0.4354	0.0048	20.7628	-10.0827	5.3579	8.4554	20.9396	4.5745	20.8024	-2.8197	22.7254	16.8634	16.5441	22.902	54.0301	11.9061	31.2487	49.0071	25.7576	30.7217	65.5451	0.6813	12.0442	49.4149	42.9063	11.8449	99.8832	-3.8184	4.0596	71.0965	69.4697	3.7606	88.029	6.2549	21.8147	69.906	53.8024	22.2124	113.82	13.8449	40.8032	92.8787	67.2299	41.3396	143.529
NRM_20135140	Wolf	juvenile	na	0.074	-0.0924	-0.1435	22.6536	-10.7267	4.8528	9.9907	23.0003	4.5964	24.1607	-2.0975	24.1878	17.108	17.272	23.4798	57.8326	13.8861	32.9658	53.2023	28.3437	33.2641	70.8931	0.8515	13.8542	52.4014	45.8919	12.3734	109.21	-2.9834	6.1126	77.9233	74.6449	6.2698	97.3382	9.3773	24.0135	77.9143	56.986	23.131	123.818	16.9848	44.1642	100.293	70.6204	44.2178	161.361
NRM_20145037	Wolf	juvenile	na	-0.0028	0.0538	-0.7763	23.0262	-10.5694	1.9605	11.6049	21.636	4.0633	26.537	-1.8993	22.2742	20.8824	16.1302	23.0227	62.9765	15.7272	29.8371	58.807	27.0636	29.4069	71.8056	0.4919	11.8149	55.8513	44.5743	11.5032	107.601	-3.1913	2.1709	81.4001	70.294	1.7467	98.4022	8.607	16.5856	80.7084	55.5876	16.3283	121.405	17.6301	35.3876	106.61	64.2637	35.1753	156.723
NRM_589013	Wolf	juvenile	na	-0.1465	-0.3167	0.3254	19.7065	-8.2025	5.4839	9.7935	19.2751	6.5639	21.8684	-3.1114	23.5984	14.8813	15.1526	24.3314	50.3498	11.0618	32.2516	46.628	21.9446	32.1934	62.3266	-0.5074	14.5025	48.599	38.5514	15.2874	96.769	-2.7709	9.1172	73.6517	61.7642	8.9639	85.1271	4.7281	23.3235	70.2306	48.1203	23.6122	112.242	14.2907	42.2865	97.0343	57.3969	43.6076	144.01
NRM_A0581153	Wolf	juvenile	na	0.0398	-0.1647	-0.1837	24.5997	-7.0271	1.3032	13.2329	19.78	1.694	26.8237	4.4373	18.7679	21.9931	15.9629	18.2393	50.8046	13.5376	22.1937	47.2407	23.6616	22.0275	60.5247	2.6812	7.8664	49.0552	38.1464	6.8503	96.4523	-2.4725	2.799	74.5761	63.8761	0.6169	83.3901	8.0969	13.1977	70.1029	48.7887	11.9342	109.63	19.1489	32.7362	97.7539	56.4268	32.0031	136.549
NRM_20075186	Wolf	adult	na	-0.0744	0.34	0.7222	26.9767	-11.9779	6.382	11.3261	26.2498	3.3396	31.1176	-1.8057	29.0933	22.6243	22.9318	29.1421	75.3111	19.3362	40.4503	65.5826	35.3976	39.1598	86.916	1.0475	13.0859	65.6734	58.468	12.8372	130.905	-0.1435	3.5437	95.7097	87.2323	6.534	118.332	11.5108	25.4719	95.4873	71.1569	26.4572	150.231	17.422	51.6686	122.366	86.8541	50.2073	184.058
NRM_20105004	Wolf	adult	na	0.3871	-0.0187	0.3537	24.9064	-11.1453	6.9434	10.088	24.1888	6.8347	29.3784	-1.7578	26.0331	20.4284	19.135	27.0792	70.1464	16.479	36.2506	64.6206	32.6912	36.4194	81.2121	-0.7395	12.7328	59.1524	52.9352	14.1258	119.162	-6.2323	5.0362	84.4883	82.3551	5.6859	109.314	6.4172	24.7647	85.5884	65.4817	24.777	137.594	18.747	45.4819	115.033	77.2038	44.784	169.484
NRM_20105005	Wolf	adult	na	-0.3408	-0.2425	0.8433	23.735	-10.1126	7.8325	12.0701	24.516	8.2755	29.1345	-0.5715	28.005	22.4238	19.5029	26.5711	60.0766	12.5757	33.4633	52.7697	29.1477	33.188	76.7293	1.5402	14.888	58.7149	47.5477	15.2501	113.385	-2.868	5.2089	84.7766	76.2209	4.0955	103.359	9.4828	22.0593	84.7128	60.5381	21.8842	131.57	19.2075	42.4956	111.418	71.6623	43.6203	163.938
NRM_20105006	Wolf	adult	na	-0.1698	-0.4029	0.2617	25.0296	-10.2084	6.2873	10.1504	24.7556	5.7028	28.4823	-1.6117	25.6418	19.4363	20.1556	25.9685	65.1606	16.8211	33.6543	57.8193	33.174	33.2289	78.8072	1.2871	11.6053	57.6841	53.3328	12.0876	117.235	-2.4605	2.4789	82.2322	82.4977	3.8903	107.546	9.9181	21.5003	83.8452	67.8766	21.848	136.271	19.9543	42.1446	112.454	80.3415	43.3217	166.908
NRM_20105017	Wolf	adult	na	-0.1318	0.0414	0.4376	22.0073	-10.1891	4.659	10.165	22.5805	5.6263	25.1814	-0.9134	23.8407	18.2446	16.9647	22.6563	64.2325	14.7138	32.4121	58.5816	28.5206	32.4385	74.7111	0.9061	11.4009	58.42	47.2415	12.214	115.426	-2.3555	3.5681	87.7676	76.7935	4.4852	106.19	8.915	22.3532	87.2026	60.8498	23.6803	134.927	17.6124	42.9044	114.836	72.3489	42.4013	170.317
NRM_20115035	Wolf	adult	na	0.1935	0.0859	-0.1969	22.0502	-9.8675	3.1367	10.6393	23.1779	5.3122	26.628	-1.0219	24.1979	19.7474	17.715	23.8674	66.4045	16.1523	31.3209	60.9132	30.3861	31.4612	72.84	1.1601	11.5065	55.9059	47.2438	11.6525	110.322	-3.0405	2.4321	80.4422	75.7511	1.7586	100.041	8.5969	19.0648	79.8834	59.3866	18.5706	125.176	19.3514	38.6972	106.14	70.4813	36.802	156.27
NRM_20125496	Wolf	adult	na	0.0794	0.046	0.5323	23.579	-9.1327	4.6138	9.8868	25.2724	5.2679	29.3836	-0.9114	27.6317	21.3114	21.766	26.5215	68.3195	19.5992	35.2264	62.4304	34.151	35.3665	79.944	1.7087	12.0859	59.5187	54.277	13.7422	118.281	-1.8007	5.529	84.9448	83.4941	5.486	107.88	11.4087	25.4533	85.5587	66.3935	25.0051	135.86	20.1432	48.363	113.112	79.7139	48.2023	175.858
NRM_20125501	Wolf	adult	na	-0.021	-0.5646	-0.7529	22.5537	-10.9176	2.9019	9.4078	21.9322	0.7481	28.3993	-1.2039	25.1825	22.8565	19.9897	24.3308	61.7639	16.0924	33.2503	56.0678	29.7315	32.4629	74.3522	-0.2016	10.6014	55.7235	49.9001	9.0631	113.303	-2.9209	4.7173	80.4416	78.1322	2.2912	101.216	8.8522	23.6422	80.9001	60.447	22.4106	131.516	17.2382	48.1818	106.127	77.1471	46.81	161.435
NRM_20125507	Wolf	adult	na	-0.2	-0.3762	0.0521	23.4743	-10.8013	4.8	9.5963	22.0575	3.757	27.3407	-3.0189	28.2548	18.8852	20.6359	28.6196	67.3952	16.462	37.6031	62.1963	32.5565	38.0945	78.9808	2.3692	13.8361	60.1372	50.9425	14.6831	118.715	-1.5311	6.6785	89.143	81.2877	7.2451	108.437	9.9971	26.5742	88.1298	64.3312	27.9996	136.535	17.2142	50.9659	114.708	77.019	52.5992	174.01
NRM_20125914	Wolf	adult	na	-0.0785	-0.0221	0.3208	26.7131	-8.0506	6.5234	12.8258	24.9813	6.1945	27.2741	-1.2052	26.1417	18.2207	20.7814	26.3383	70.0398	20.6933	35.5401	64.7035	35.1312	35.5926	78.1931	4.7863	12.5529	59.7637	52.285	11.3485	119.008	0.2677	3.5759	86.5424	83.7339	2.0253	110.058	12.3192	22.7381	88.2286	67.8987	22.0567	139.319	22.4843	45.1464	115.04	81.0885	44.4796	175.34
NRM_20135053	Wolf	adult	na	-0.0997	-0.2052	0.2127	23.5061	-9.1808	2.5686	10.8324	21.5884	2.8694	26.7678	-2.4822	23.9335	18.8274	19.2465	25.1491	66.8658	17.961	33.9928	63.921	32.155	34.0596	77.3713	2.1138	11.6564	57.2837	49.8555	11.9763	114.743	0.2436	3.2302	83.1421	78.9609	4.4741	104.911	12.2486	21.3864	83.1642	63.0342	22.9552	133.352	21.3054	45.4661	109.87	76.5661	45.4766	168.318
NRM_20135131	Wolf	adult	na	0.0772	-0.0766	-0.153	22.2164	-8.5225	5.5097	9.6531	21.8057	4.0029	24.1971	-0.9854	23.9566	16.1717	16.777	22.8363	55.7125	15.1008	33.3264	50.0263	29.1645	32.2422	68.0125	3.5455	12.9078	49.9754	45.316	12.0367	104.332	-0.9048	3.8847	74.4419	72.9805	3.5025	94.3085	9.7705	20.7761	75.353	59.0807	19.971	123.71	16.263	38.3837	101.64	71.4997	40.4967	151.237
NRM_20135132	Wolf	adult	na	0.2935	0.5862	-0.8748	24.2699	-9.9983	2.9363	10.5007	25.1763	4.2123	29.0351	-0.9534	24.4315	18.5493	19.8431	26.7865	66.5163	16.8544	34.7196	58.2128	33.7669	34.9686	77.3601	2.7716	13.1195	58.8313	52.1005	12.9802	116.157	-3.147	5.8839	84.6282	82.5447	5.0721	107.438	10.2704	24.1532	86.1002	66.4118	24.1457	137.345	20.5052	46.1094	114.437	80.1699	46.3599	171.476
NRM_20145292	Wolf	adult	na	0.0284	0.005	0.4743	24.3861	-10.9036	2.2273	9.8099	23.4588	3.3097	26.7882	-2.6012	26.4375	19.3303	18.4584	26.913	67.8746	18.3591	36.4238	64.7566	32.6113	36.727	78.3652	0.1982	12.3571	58.4634	51.2644	11.5394	119.912	-3.6037	6.5056	86.9945	82.0204	5.0551	107.453	9.0547	24.2398	86.0633	62.9735	25.0036	137.588	14.3512	50.1326	110.423	79.3295	50.0146	169.966
NRM_20145293	Wolf	adult	na	0.3836	0.2762	0.1153	25.0773	-11.8452	5.5832	11.8959	23.6313	5.6027	25.8754	-3.3008	26.3201	19.2722	16.9224	25.7524	67.5545	14.8555	35.8738	63.7079	29.0353	34.9871	81.5645	-1.3362	13.4075	62.6143	49.7743	13.6275	121.976	-3.4292	5.8035	93.1546	77.0748	6.6309	112.311	8.3798	24.8083	92.6556	61.1656	25.6351	144.701	17.11	47.7038	122.422	75.0184	47.2542	175.516
NRM_20145571	Wolf	adult	na	0.0732	-0.0391	0.1395	24.3426	-10.4256	4.6045	10.1581	23.6212	5.0539	24.6017	-2.7017	25.8357	16.4524	18.6703	26.0026	67.0955	17.8179	33.7947	62.79	32.0596	33.266	84.2515	-1.128	12.1416	62.5213	57.0173	11.3554	131.192	-0.717	7.1902	95.4482	87.1535	6.8071	116.08	10.3004	23.1909	94.1823	68.862	23.5707	144.175	23.0488	47.5683	122.576	80.0214	46.9175	183.192
NRM_20145593	Wolf	adult	na	0.0359	-0.0117	0.0264	26.2512	-10.1901	5.9324	10.4157	23.7247	5.396	29.4334	-0.0547	28.1373	20.2925	20.2786	27.5161	58.0424	14.7571	32.825	58.7613	30.3242	34.1082	77.9679	2.1963	11.7816	60.7245	51.1395	12.5173	118.329	1.073	2.3901	88.9804	78.4852	1.5653	107.183	11.3875	22.912	87.4738	63.0415	22.207	137.068	16.7905	44.7507	110.928	78.6362	44.5001	171.552
NRM_20145654	Wolf	adult	na	-0.12	-0.4149	0.2959	24.2602	-7.5987	4.1839	8.8442	23.2854	10.0727	27.528	-0.4617	25.5164	19.6602	18.6687	26.8326	65.7814	19.9457	36.5076	60.1779	33.6477	36.5252	73.5237	3.2503	14.506	54.3466	50.5975	13.3231	112.359	-0.1634	5.4376	81.0535	77.9941	5.0757	101.803	10.2417	24.6977	79.833	63.9394	23.6875	131.011	17.8066	46.1181	105.081	78.3677	46.9187	161.821
NRM_20155014	Wolf	adult	na	0.1932	-0.3063	0.6004	23.6168	-9.4068	4.4947	10.3899	23.0715	3.6299	26.9444	-2.0297	28.3984	18.0046	19.0713	27.679	66.4997	19.2871	35.2028	62.346	33.5271	35.0583	78.0555	3.4654	11.7524	58.0222	52.6277	11.3322	119.176	1.9136	4.0162	86.7619	83.8382	2.9941	107.669	13.3944	23.605	86.7284	67.3992	23.5759	137.539	21.0583	45.647	114.466	82.5173	47.6619	176.056
NRM_20155031	Wolf	adult	na	0.2972	-0.0086	0.699	24.7396	-10.4937	1.9411	10.3881	24.5591	3.0878	27.4069	-3.6732	26.3022	18.8069	19.0688	26.6671	70.0502	16.6587	36.4853	64.9658	33.1449	37.8296	78.4738	1.2384	11.996	59.1221	50.9807	14.0823	118.974	-0.5773	4.8999	85.5031	79.0199	6.5241	109.283	9.9484	27.4004	86.7136	64.3435	28.1964	140.541	19.2402	49.0381	116.033	79.0813	49.6116	170.734
NRM_A0580105	Wolf	adult	na	0.0907	-0.3941	0.3713	24.0718	-11.8399	2.8489	8.8401	22.7698	4.7511	24.6011	-4.7479	25.0901	15.9185	16.8043	26.0046	64.1151	16.4489	32.7462	59.1498	29.9872	32.9075	75.2431	1.4113	11.3826	57.0903	50.4422	10.8826	114.471	-2.1629	3.9641	82.7884	79.6644	6.0506	106.037	7.9678	19.7814	85.2898	63.8856	21.0108	136.518	18.6264	47.0191	113.854	78.4287	47.6426	171.857
NRM_A0580119	Wolf	adult	na	-0.2814	0.0501	0.9468	23.2373	-9.2557	7.1746	10.1476	22.6493	6.1237	28.1522	1.7465	26.9969	21.5442	18.6862	26.0231	58.3854	15.7635	31.3718	54.7281	28.1733	31.3491	72.1001	1.5639	11.8442	54.421	46.9895	11.5689	111.956	-2.5628	5.8429	81.5312	76.5765	4.5366	97.3595	7.9718	20.194	78.3634	59.2457	19.2834	126.251	20.1543	45.0397	106.875	69.4726	44.3092	156.965
NRM_A0582376	Wolf	adult	na	-0.2979	-0.1962	-0.2442	23.5779	-10.6361	4.6911	9.0824	23.5356	4.5037	21.6274	-4.0609	25.9888	12.4958	18.0602	25.9193	57.9205	14.6477	36.1596	53.7289	29.3518	35.5705	75.2518	2.9349	15.5156	55.1833	48.5493	17.8165	116.346	-1.3135	9.4929	82.8178	81.3881	10.138	104.386	8.7973	26.5859	82.5065	65.0439	26.6614	135.314	20.7058	47.6439	112.684	77.802	48.232	162.395
NRM_A0582956	Wolf	adult	na	-0.3634	-0.4353	0.5017	22.5284	-10.6914	4.3088	10.5992	22.9325	4.3587	25.5273	-0.9823	24.6847	19.281	16.8895	25.6523	66.8931	16.7671	32.3367	62.1375	28.3307	31.95	71.8872	0.9471	10.4764	55.7108	44.9699	10.8691	113.995	-3.1802	6.1279	86.1068	74.0589	4.7939	103.227	7.2285	20.7772	85.9912	58.8954	19.8428	132.392	18.306	43.0281	114.366	70.2331	42.7567	164.399
[truncated: 56 more columns]

## Sheet: Legend
Supplementary Table S1. Landmark coordinates of used specimens as described in Figure 3 and Table 2.
I.f.H., Zoologisches Institut/Populationsgenetik (former Institut für Haustierkunde), Christian-Albrechts-Universität zu Kiel, Germany; NMBE, Naturhistorisches Museum Bern, Switzerland; NRM, Naturhistoriska Riksmuseet, Stockholm, Sweden; TBDB, Tierpark Bern, Dählhölzli & Bärenpark, Switzerland; ZMUZH, Zoologisches Institut und Museum der Universität Zürich, Switzerland.
